# Supplementary material for: Visualized analysis of developing trends and hot topics in natural disaster research
Source: PLoS One. 2018 Jan 19;13(1):e0191250. doi: 10.1371/journal.pone.0191250 (PMC5774750; doi:10.1371/journal.pone.0191250)
Supplement: S1 Table — (XLSX) [file pone.0191250.s001.xlsx]

## Sheet: Sheet4
Year	ChinaAi	ChinaAAi	USAAi	USAAAi	JapanAi	JapanAAi	AustraliaAi	AustraliaAAi	EnglandAi	EnglandAAi	IndiaAi	IndiaAai	GermanyAi	GermanyAAi	SpainAi	SpainAai
2000	0.209419	0.33895	1.4864	1.68024	1.05997	0.937358	0.471941	1.08033	2.3537	1.11316	0.0877446	0.464795	0.645052	0.175561	0.947265	0.387775
2001	0.488644	0.229115	1.4864	1.51693	1.64885	1.17726	0.943882	0.844106	1.68121	1.14335	0.263234	0.690498	0.552901	0.22381	0.63151	0.260904
2002	0.343557	0.435647	1.1952	1.43017	1.50706	1.15122	1.23877	0.872373	1.40662	1.17729	0.259105	0.689041	0.544228	0.354467	0.466203	0.336176
2003	0.46237	0.58514	1.41586	1.32885	1.23173	1.20778	1.42587	0.911942	1.17218	1.04975	0.672953	0.804238	0.578243	0.50333	1.43098	0.529228
2004	0.605678	0.604151	1.31044	1.28016	1.82478	1.18994	0.779965	0.987102	1.14613	1.13572	0.65256	0.604055	1.19932	0.65431	1.17414	0.717889
2005	0.353757	0.523546	1.2232	1.26155	1.47456	1.13323	0.562742	0.861694	1.35316	1.26394	0.523133	0.838882	1.04386	0.710434	0.941265	0.715426
2006	0.155746	0.535196	1.41294	1.1645	0.853999	1.15736	0.965206	1.03868	1.50039	1.17705	0.48942	0.76534	1.28498	0.733573	0.704484	0.829243
2007	0.434016	0.558755	1.30164	1.10321	0.976343	1.08559	1.23166	1.18686	1.04528	1.04436	1.09109	0.699721	0.891236	0.913133	1.30879	0.999813
2008	0.373679	0.772011	0.996162	0.997791	0.607108	1.09224	1.30995	1.06543	0.999964	1.09826	1.18296	0.898866	0.913496	0.931242	1.25205	0.930504
2009	0.714941	0.839144	0.972865	0.966233	1.15221	0.954945	1.00999	1.04307	0.848081	0.995675	1.0462	0.897814	1.18325	1.10768	0.724006	1.01042
2010	1.05644	1.08437	0.917006	0.837334	0.666583	1.02979	0.851653	1.06273	0.992905	0.932885	0.993235	1.27994	1.49663	1.14525	1.47631	1.18967
2011	0.843998	1.42594	0.951728	0.870945	0.79742	0.975435	0.951005	0.917067	0.731765	0.92449	1.14575	1.23211	1.24785	1.15134	1.298	0.995659
2012	1.7417	1.29613	0.770801	0.864643	0.902473	0.897801	0.735028	0.986484	0.958342	0.9334	1.39392	1.12845	0.637229	1.20695	0.885195	1.30185
2013	1.74336	1.38578	0.865135	0.841325	0.761785	0.855403	0.847939	0.978577	0.694749	0.90799	1.16662	1.10445	0.976845	1.21852	0.567319	1.19195
